# Supplementary material for: Cauliflower mosaic virus protein P6 is a multivalent node for RNA granule proteins and interferes with stress granule responses during plant infection
Source: Plant Cell. 2023 Apr 12;35(9):3363–82. doi: 10.1093/plcell/koad101 (PMC10473198; doi:10.1093/plcell/koad101)
Supplement: koad101_Supplementary_Data [file koad101_supplementary_data.zip]

Archive with 3 entries (3 files):
- Author_Revisions_Checklist_TPC2022RA01032_AH.pdf
- tpc.23.00207Supplemental Figures and Tables.pdf
- tpc23.00207.PeerReviewReport.pdf
